# Supplementary material for: Physicochemical and Biological Properties of Menthol and Thymol-Based Natural Deep Eutectic Solvents
Source: Molecules. 2025 Apr 11;30(8):1713. doi: 10.3390/molecules30081713 (PMC12029795; doi:10.3390/molecules30081713)
Supplement: Supplementary file 1 [file molecules-30-01713-s001.zip]

Archive with 1 entries (1 files):
- molecules-3505055-supplementary.pdf
